# Supplementary material for: Homonuclear Simplified Preservation of Equivalent Pathways Spectroscopy
Source: J Phys Chem Lett. 2024 Jun 10;15(24):6272–8. doi: 10.1021/acs.jpclett.4c00991 (PMC11194807; doi:10.1021/acs.jpclett.4c00991)
Supplement: Supplementary file 2 — jz4c00991_si_002.txt [file jz4c00991_si_002.txt]

##TITLE=hSPEPS_CaCO_shape; rf_field shoudl be ~v_R
##JCAMP-DX=5.00BrukerJCAMPlibrary
##DATATYPE=ShapeData
##ORIGIN=BrukerBioSpinGmbH
##OWNER=<nmrsu>
##DATE=2015/11/11
##TIME=12:48:34
##$SHAPE_PARAMETERS=Type:Const;StartAmplitude100.0;EndAmplitude100.0
##MINX=1.000000E02
##MAXX=1.000000E02
##MINY=0.000000E00
##MAXY=0.000000E00
##$SHAPE_EXMODE=Excitation
##$SHAPE_TOTROT=1.000000E02
##$SHAPE_TYPE=Excitation
##$SHAPE_USER_DEF=
##$SHAPE_REPHFAC=
##$SHAPE_BWFAC=1.120000E00
##$SHAPE_BWFAC50=
##$SHAPE_INTEGFAC=8.000000E-01
##$SHAPE_MODE=0
##NPOINTS=1600
##XYPOINTS=(XY..XY)
100, 0
100, 0
100, 0
100, 0
100, 0
100, 0
100, 0
25, 0
25, 0
25, 0
25, 0
25, 0
25, 0
25, 0
25, 0
25, 0
25, 0
25, 0
25, 0
25, 0
25, 0
25, 0
25, 0
25, 0
25, 0
25, 0
25, 0
25, 0
25, 0
25, 0
25, 0
25, 0
25, 0
25, 0
25, 0
25, 0
25, 0
25, 0
25, 0
25, 0
25, 0
25, 0
25, 0
100, 0
100, 0
100, 0
100, 0
100, 0
100, 0
100, 0
100, 90
100, 90
100, 90
100, 90
100, 90
100, 90
100, 90
25, 90
25, 90
25, 90
25, 90
25, 90
25, 90
25, 90
25, 90
25, 90
25, 90
25, 90
25, 90
25, 90
25, 90
25, 90
25, 90
25, 90
25, 90
25, 90
25, 90
25, 90
25, 90
25, 90
25, 90
25, 90
25, 90
25, 90
25, 90
25, 90
25, 90
25, 90
25, 90
25, 90
25, 90
25, 90
25, 90
100, 90
100, 90
100, 90
100, 90
100, 90
100, 90
100, 90
100, 0
100, 0
100, 0
100, 0
100, 0
100, 0
100, 0
25, 0
25, 0
25, 0
25, 0
25, 0
25, 0
25, 0
25, 0
25, 0
25, 0
25, 0
25, 0
25, 0
25, 0
25, 0
25, 0
25, 0
25, 0
25, 0
25, 0
25, 0
25, 0
25, 0
25, 0
25, 0
25, 0
25, 0
25, 0
25, 0
25, 0
25, 0
25, 0
25, 0
25, 0
25, 0
25, 0
100, 0
100, 0
100, 0
100, 0
100, 0
100, 0
100, 0
100, 90
100, 90
100, 90
100, 90
100, 90
100, 90
100, 90
25, 90
25, 90
25, 90
25, 90
25, 90
25, 90
25, 90
25, 90
25, 90
25, 90
25, 90
25, 90
25, 90
25, 90
25, 90
25, 90
25, 90
25, 90
25, 90
25, 90
25, 90
25, 90
25, 90
25, 90
25, 90
25, 90
25, 90
25, 90
25, 90
25, 90
25, 90
25, 90
25, 90
25, 90
25, 90
25, 90
100, 90
100, 90
100, 90
100, 90
100, 90
100, 90
100, 90
100, 270
100, 270
100, 270
100, 270
100, 270
100, 270
100, 270
25, 270
25, 270
25, 270
25, 270
25, 270
25, 270
25, 270
25, 270
25, 270
25, 270
25, 270
25, 270
25, 270
25, 270
25, 270
25, 270
25, 270
25, 270
25, 270
25, 270
25, 270
25, 270
25, 270
25, 270
25, 270
25, 270
25, 270
25, 270
25, 270
25, 270
25, 270
25, 270
25, 270
25, 270
25, 270
25, 270
100, 270
100, 270
100, 270
100, 270
100, 270
100, 270
100, 270
100, 180
100, 180
100, 180
100, 180
100, 180
100, 180
100, 180
25, 180
25, 180
25, 180
25, 180
25, 180
25, 180
25, 180
25, 180
25, 180
25, 180
25, 180
25, 180
25, 180
25, 180
25, 180
25, 180
25, 180
25, 180
25, 180
25, 180
25, 180
25, 180
25, 180
25, 180
25, 180
25, 180
25, 180
25, 180
25, 180
25, 180
25, 180
25, 180
25, 180
25, 180
25, 180
25, 180
100, 180
100, 180
100, 180
100, 180
100, 180
100, 180
100, 180
100, 270
100, 270
100, 270
100, 270
100, 270
100, 270
100, 270
25, 270
25, 270
25, 270
25, 270
25, 270
25, 270
25, 270
25, 270
25, 270
25, 270
25, 270
25, 270
25, 270
25, 270
25, 270
25, 270
25, 270
25, 270
25, 270
25, 270
25, 270
25, 270
25, 270
25, 270
25, 270
25, 270
25, 270
25, 270
25, 270
25, 270
25, 270
25, 270
25, 270
25, 270
25, 270
25, 270
100, 270
100, 270
100, 270
100, 270
100, 270
100, 270
100, 270
100, 180
100, 180
100, 180
100, 180
100, 180
100, 180
100, 180
25, 180
25, 180
25, 180
25, 180
25, 180
25, 180
25, 180
25, 180
25, 180
25, 180
25, 180
25, 180
25, 180
25, 180
25, 180
25, 180
25, 180
25, 180
25, 180
25, 180
25, 180
25, 180
25, 180
25, 180
25, 180
25, 180
25, 180
25, 180
25, 180
25, 180
25, 180
25, 180
25, 180
25, 180
25, 180
25, 180
100, 180
100, 180
100, 180
100, 180
100, 180
100, 180
100, 180
100, 180
100, 180
100, 180
100, 180
100, 180
100, 180
100, 180
25, 180
25, 180
25, 180
25, 180
25, 180
25, 180
25, 180
25, 180
25, 180
25, 180
25, 180
25, 180
25, 180
25, 180
25, 180
25, 180
25, 180
25, 180
25, 180
25, 180
25, 180
25, 180
25, 180
25, 180
25, 180
25, 180
25, 180
25, 180
25, 180
25, 180
25, 180
25, 180
25, 180
25, 180
25, 180
25, 180
100, 180
100, 180
100, 180
100, 180
100, 180
100, 180
100, 180
100, 270
100, 270
100, 270
100, 270
100, 270
100, 270
100, 270
25, 270
25, 270
25, 270
25, 270
25, 270
25, 270
25, 270
25, 270
25, 270
25, 270
25, 270
25, 270
25, 270
25, 270
25, 270
25, 270
25, 270
25, 270
25, 270
25, 270
25, 270
25, 270
25, 270
25, 270
25, 270
25, 270
25, 270
25, 270
25, 270
25, 270
25, 270
25, 270
25, 270
25, 270
25, 270
25, 270
100, 270
100, 270
100, 270
100, 270
100, 270
100, 270
100, 270
100, 180
100, 180
100, 180
100, 180
100, 180
100, 180
100, 180
25, 180
25, 180
25, 180
25, 180
25, 180
25, 180
25, 180
25, 180
25, 180
25, 180
25, 180
25, 180
25, 180
25, 180
25, 180
25, 180
25, 180
25, 180
25, 180
25, 180
25, 180
25, 180
25, 180
25, 180
25, 180
25, 180
25, 180
25, 180
25, 180
25, 180
25, 180
25, 180
25, 180
25, 180
25, 180
25, 180
100, 180
100, 180
100, 180
100, 180
100, 180
100, 180
100, 180
100, 270
100, 270
100, 270
100, 270
100, 270
100, 270
100, 270
25, 270
25, 270
25, 270
25, 270
25, 270
25, 270
25, 270
25, 270
25, 270
25, 270
25, 270
25, 270
25, 270
25, 270
25, 270
25, 270
25, 270
25, 270
25, 270
25, 270
25, 270
25, 270
25, 270
25, 270
25, 270
25, 270
25, 270
25, 270
25, 270
25, 270
25, 270
25, 270
25, 270
25, 270
25, 270
25, 270
100, 270
100, 270
100, 270
100, 270
100, 270
100, 270
100, 270
100, 90
100, 90
100, 90
100, 90
100, 90
100, 90
100, 90
25, 90
25, 90
25, 90
25, 90
25, 90
25, 90
25, 90
25, 90
25, 90
25, 90
25, 90
25, 90
25, 90
25, 90
25, 90
25, 90
25, 90
25, 90
25, 90
25, 90
25, 90
25, 90
25, 90
25, 90
25, 90
25, 90
25, 90
25, 90
25, 90
25, 90
25, 90
25, 90
25, 90
25, 90
25, 90
25, 90
100, 90
100, 90
100, 90
100, 90
100, 90
100, 90
100, 90
100, 0
100, 0
100, 0
100, 0
100, 0
100, 0
100, 0
25, 0
25, 0
25, 0
25, 0
25, 0
25, 0
25, 0
25, 0
25, 0
25, 0
25, 0
25, 0
25, 0
25, 0
25, 0
25, 0
25, 0
25, 0
25, 0
25, 0
25, 0
25, 0
25, 0
25, 0
25, 0
25, 0
25, 0
25, 0
25, 0
25, 0
25, 0
25, 0
25, 0
25, 0
25, 0
25, 0
100, 0
100, 0
100, 0
100, 0
100, 0
100, 0
100, 0
100, 90
100, 90
100, 90
100, 90
100, 90
100, 90
100, 90
25, 90
25, 90
25, 90
25, 90
25, 90
25, 90
25, 90
25, 90
25, 90
25, 90
25, 90
25, 90
25, 90
25, 90
25, 90
25, 90
25, 90
25, 90
25, 90
25, 90
25, 90
25, 90
25, 90
25, 90
25, 90
25, 90
25, 90
25, 90
25, 90
25, 90
25, 90
25, 90
25, 90
25, 90
25, 90
25, 90
100, 90
100, 90
100, 90
100, 90
100, 90
100, 90
100, 90
100, 0
100, 0
100, 0
100, 0
100, 0
100, 0
100, 0
25, 0
25, 0
25, 0
25, 0
25, 0
25, 0
25, 0
25, 0
25, 0
25, 0
25, 0
25, 0
25, 0
25, 0
25, 0
25, 0
25, 0
25, 0
25, 0
25, 0
25, 0
25, 0
25, 0
25, 0
25, 0
25, 0
25, 0
25, 0
25, 0
25, 0
25, 0
25, 0
25, 0
25, 0
25, 0
25, 0
100, 0
100, 0
100, 0
100, 0
100, 0
100, 0
100, 0
100, 180
100, 180
100, 180
100, 180
100, 180
100, 180
100, 180
25, 180
25, 180
25, 180
25, 180
25, 180
25, 180
25, 180
25, 180
25, 180
25, 180
25, 180
25, 180
25, 180
25, 180
25, 180
25, 180
25, 180
25, 180
25, 180
25, 180
25, 180
25, 180
25, 180
25, 180
25, 180
25, 180
25, 180
25, 180
25, 180
25, 180
25, 180
25, 180
25, 180
25, 180
25, 180
25, 180
100, 180
100, 180
100, 180
100, 180
100, 180
100, 180
100, 180
100, 270
100, 270
100, 270
100, 270
100, 270
100, 270
100, 270
25, 270
25, 270
25, 270
25, 270
25, 270
25, 270
25, 270
25, 270
25, 270
25, 270
25, 270
25, 270
25, 270
25, 270
25, 270
25, 270
25, 270
25, 270
25, 270
25, 270
25, 270
25, 270
25, 270
25, 270
25, 270
25, 270
25, 270
25, 270
25, 270
25, 270
25, 270
25, 270
25, 270
25, 270
25, 270
25, 270
100, 270
100, 270
100, 270
100, 270
100, 270
100, 270
100, 270
100, 180
100, 180
100, 180
100, 180
100, 180
100, 180
100, 180
25, 180
25, 180
25, 180
25, 180
25, 180
25, 180
25, 180
25, 180
25, 180
25, 180
25, 180
25, 180
25, 180
25, 180
25, 180
25, 180
25, 180
25, 180
25, 180
25, 180
25, 180
25, 180
25, 180
25, 180
25, 180
25, 180
25, 180
25, 180
25, 180
25, 180
25, 180
25, 180
25, 180
25, 180
25, 180
25, 180
100, 180
100, 180
100, 180
100, 180
100, 180
100, 180
100, 180
100, 270
100, 270
100, 270
100, 270
100, 270
100, 270
100, 270
25, 270
25, 270
25, 270
25, 270
25, 270
25, 270
25, 270
25, 270
25, 270
25, 270
25, 270
25, 270
25, 270
25, 270
25, 270
25, 270
25, 270
25, 270
25, 270
25, 270
25, 270
25, 270
25, 270
25, 270
25, 270
25, 270
25, 270
25, 270
25, 270
25, 270
25, 270
25, 270
25, 270
25, 270
25, 270
25, 270
100, 270
100, 270
100, 270
100, 270
100, 270
100, 270
100, 270
100, 90
100, 90
100, 90
100, 90
100, 90
100, 90
100, 90
25, 90
25, 90
25, 90
25, 90
25, 90
25, 90
25, 90
25, 90
25, 90
25, 90
25, 90
25, 90
25, 90
25, 90
25, 90
25, 90
25, 90
25, 90
25, 90
25, 90
25, 90
25, 90
25, 90
25, 90
25, 90
25, 90
25, 90
25, 90
25, 90
25, 90
25, 90
25, 90
25, 90
25, 90
25, 90
25, 90
100, 90
100, 90
100, 90
100, 90
100, 90
100, 90
100, 90
100, 0
100, 0
100, 0
100, 0
100, 0
100, 0
100, 0
25, 0
25, 0
25, 0
25, 0
25, 0
25, 0
25, 0
25, 0
25, 0
25, 0
25, 0
25, 0
25, 0
25, 0
25, 0
25, 0
25, 0
25, 0
25, 0
25, 0
25, 0
25, 0
25, 0
25, 0
25, 0
25, 0
25, 0
25, 0
25, 0
25, 0
25, 0
25, 0
25, 0
25, 0
25, 0
25, 0
100, 0
100, 0
100, 0
100, 0
100, 0
100, 0
100, 0
100, 90
100, 90
100, 90
100, 90
100, 90
100, 90
100, 90
25, 90
25, 90
25, 90
25, 90
25, 90
25, 90
25, 90
25, 90
25, 90
25, 90
25, 90
25, 90
25, 90
25, 90
25, 90
25, 90
25, 90
25, 90
25, 90
25, 90
25, 90
25, 90
25, 90
25, 90
25, 90
25, 90
25, 90
25, 90
25, 90
25, 90
25, 90
25, 90
25, 90
25, 90
25, 90
25, 90
100, 90
100, 90
100, 90
100, 90
100, 90
100, 90
100, 90
100, 0
100, 0
100, 0
100, 0
100, 0
100, 0
100, 0
25, 0
25, 0
25, 0
25, 0
25, 0
25, 0
25, 0
25, 0
25, 0
25, 0
25, 0
25, 0
25, 0
25, 0
25, 0
25, 0
25, 0
25, 0
25, 0
25, 0
25, 0
25, 0
25, 0
25, 0
25, 0
25, 0
25, 0
25, 0
25, 0
25, 0
25, 0
25, 0
25, 0
25, 0
25, 0
25, 0
100, 0
100, 0
100, 0
100, 0
100, 0
100, 0
100, 0
100, 0
100, 0
100, 0
100, 0
100, 0
100, 0
100, 0
25, 0
25, 0
25, 0
25, 0
25, 0
25, 0
25, 0
25, 0
25, 0
25, 0
25, 0
25, 0
25, 0
25, 0
25, 0
25, 0
25, 0
25, 0
25, 0
25, 0
25, 0
25, 0
25, 0
25, 0
25, 0
25, 0
25, 0
25, 0
25, 0
25, 0
25, 0
25, 0
25, 0
25, 0
25, 0
25, 0
100, 0
100, 0
100, 0
100, 0
100, 0
100, 0
100, 0
100, 90
100, 90
100, 90
100, 90
100, 90
100, 90
100, 90
25, 90
25, 90
25, 90
25, 90
25, 90
25, 90
25, 90
25, 90
25, 90
25, 90
25, 90
25, 90
25, 90
25, 90
25, 90
25, 90
25, 90
25, 90
25, 90
25, 90
25, 90
25, 90
25, 90
25, 90
25, 90
25, 90
25, 90
25, 90
25, 90
25, 90
25, 90
25, 90
25, 90
25, 90
25, 90
25, 90
100, 90
100, 90
100, 90
100, 90
100, 90
100, 90
100, 90
100, 0
100, 0
100, 0
100, 0
100, 0
100, 0
100, 0
25, 0
25, 0
25, 0
25, 0
25, 0
25, 0
25, 0
25, 0
25, 0
25, 0
25, 0
25, 0
25, 0
25, 0
25, 0
25, 0
25, 0
25, 0
25, 0
25, 0
25, 0
25, 0
25, 0
25, 0
25, 0
25, 0
25, 0
25, 0
25, 0
25, 0
25, 0
25, 0
25, 0
25, 0
25, 0
25, 0
100, 0
100, 0
100, 0
100, 0
100, 0
100, 0
100, 0
100, 90
100, 90
100, 90
100, 90
100, 90
100, 90
100, 90
25, 90
25, 90
25, 90
25, 90
25, 90
25, 90
25, 90
25, 90
25, 90
25, 90
25, 90
25, 90
25, 90
25, 90
25, 90
25, 90
25, 90
25, 90
25, 90
25, 90
25, 90
25, 90
25, 90
25, 90
25, 90
25, 90
25, 90
25, 90
25, 90
25, 90
25, 90
25, 90
25, 90
25, 90
25, 90
25, 90
100, 90
100, 90
100, 90
100, 90
100, 90
100, 90
100, 90
100, 270
100, 270
100, 270
100, 270
100, 270
100, 270
100, 270
25, 270
25, 270
25, 270
25, 270
25, 270
25, 270
25, 270
25, 270
25, 270
25, 270
25, 270
25, 270
25, 270
25, 270
25, 270
25, 270
25, 270
25, 270
25, 270
25, 270
25, 270
25, 270
25, 270
25, 270
25, 270
25, 270
25, 270
25, 270
25, 270
25, 270
25, 270
25, 270
25, 270
25, 270
25, 270
25, 270
100, 270
100, 270
100, 270
100, 270
100, 270
100, 270
100, 270
100, 180
100, 180
100, 180
100, 180
100, 180
100, 180
100, 180
25, 180
25, 180
25, 180
25, 180
25, 180
25, 180
25, 180
25, 180
25, 180
25, 180
25, 180
25, 180
25, 180
25, 180
25, 180
25, 180
25, 180
25, 180
25, 180
25, 180
25, 180
25, 180
25, 180
25, 180
25, 180
25, 180
25, 180
25, 180
25, 180
25, 180
25, 180
25, 180
25, 180
25, 180
25, 180
25, 180
100, 180
100, 180
100, 180
100, 180
100, 180
100, 180
100, 180
100, 270
100, 270
100, 270
100, 270
100, 270
100, 270
100, 270
25, 270
25, 270
25, 270
25, 270
25, 270
25, 270
25, 270
25, 270
25, 270
25, 270
25, 270
25, 270
25, 270
25, 270
25, 270
25, 270
25, 270
25, 270
25, 270
25, 270
25, 270
25, 270
25, 270
25, 270
25, 270
25, 270
25, 270
25, 270
25, 270
25, 270
25, 270
25, 270
25, 270
25, 270
25, 270
25, 270
100, 270
100, 270
100, 270
100, 270
100, 270
100, 270
100, 270
100, 180
100, 180
100, 180
100, 180
100, 180
100, 180
100, 180
25, 180
25, 180
25, 180
25, 180
25, 180
25, 180
25, 180
25, 180
25, 180
25, 180
25, 180
25, 180
25, 180
25, 180
25, 180
25, 180
25, 180
25, 180
25, 180
25, 180
25, 180
25, 180
25, 180
25, 180
25, 180
25, 180
25, 180
25, 180
25, 180
25, 180
25, 180
25, 180
25, 180
25, 180
25, 180
25, 180
100, 180
100, 180
100, 180
100, 180
100, 180
100, 180
100, 180
##END=
