# Supplementary material for: Homonuclear Simplified Preservation of Equivalent Pathways Spectroscopy
Source: J Phys Chem Lett. 2024 Jun 10;15(24):6272–8. doi: 10.1021/acs.jpclett.4c00991 (PMC11194807; doi:10.1021/acs.jpclett.4c00991)
Supplement: Supplementary file 3 — jz4c00991_si_003.txt [file jz4c00991_si_003.txt]

##TITLE=hSPEPS_CBCA shape for Caliph_Caliph transfers; should be ~1.25*MAS
##JCAMP-DX=5.00BrukerJCAMPlibrary
##DATATYPE=ShapeData
##ORIGIN=BrukerBioSpinGmbH
##OWNER=<nmrsu>
##DATE=2015/11/11
##TIME=12:48:34
##$SHAPE_PARAMETERS=Type:Const;StartAmplitude100.0;EndAmplitude100.0
##MINX=1.000000E02
##MAXX=1.000000E02
##MINY=0.000000E00
##MAXY=0.000000E00
##$SHAPE_EXMODE=Excitation
##$SHAPE_TOTROT=1.000000E02
##$SHAPE_TYPE=Excitation
##$SHAPE_USER_DEF=
##$SHAPE_REPHFAC=
##$SHAPE_BWFAC=1.120000E00
##$SHAPE_BWFAC50=
##$SHAPE_INTEGFAC=8.000000E-01
##$SHAPE_MODE=0
##NPOINTS=128
##XYPOINTS=(XY..XY)
100, 0
20, 0
20, 0
20, 0
20, 0
20, 0
20, 0
100, 0
100, 90
20, 90
20, 90
20, 90
20, 90
20, 90
20, 90
100, 90
100, 0
20, 0
20, 0
20, 0
20, 0
20, 0
20, 0
100, 0
100, 90
20, 90
20, 90
20, 90
20, 90
20, 90
20, 90
100, 90
100, 180
20, 180
20, 180
20, 180
20, 180
20, 180
20, 180
100, 180
100, 270
20, 270
20, 270
20, 270
20, 270
20, 270
20, 270
100, 270
100, 180
20, 180
20, 180
20, 180
20, 180
20, 180
20, 180
100, 180
100, 270
20, 270
20, 270
20, 270
20, 270
20, 270
20, 270
100, 270
100, 270
20, 270
20, 270
20, 270
20, 270
20, 270
20, 270
100, 270
100, 180
20, 180
20, 180
20, 180
20, 180
20, 180
20, 180
100, 180
100, 270
20, 270
20, 270
20, 270
20, 270
20, 270
20, 270
100, 270
100, 180
20, 180
20, 180
20, 180
20, 180
20, 180
20, 180
100, 180
100, 90
20, 90
20, 90
20, 90
20, 90
20, 90
20, 90
100, 90
100, 0
20, 0
20, 0
20, 0
20, 0
20, 0
20, 0
100, 0
100, 90
20, 90
20, 90
20, 90
20, 90
20, 90
20, 90
100, 90
100, 0
20, 0
20, 0
20, 0
20, 0
20, 0
20, 0
100, 0
##END=
